# Supplementary material for: Identification and Validation of Autophagy-Related Genes in Diabetic Retinopathy
Source: Front Endocrinol (Lausanne). 2022 Apr 29;13:867600. doi: 10.3389/fendo.2022.867600 (PMC9098829; doi:10.3389/fendo.2022.867600)
Supplement: Supplementary file 1 [file DataSheet_1.zip]

Archive with 3 entries (3 files):
- Supplementary Table S1.DOCX
- Supplementary Table S2.DOCX
- Supplementary Table S3.DOCX
