# Supplementary material for: Identification and Validation of Autophagy-Related Genes in Diabetic Retinopathy
Source: Front Endocrinol (Lausanne). 2022 Apr 29;13:867600. doi: 10.3389/fendo.2022.867600 (PMC9098829; doi:10.3389/fendo.2022.867600)
Supplement: Supplementary file 2 [file DataSheet_2.xlsx]

## Sheet: Sheet1
serial number	gene	3 independent experiments	target gene/Reference gene	group	CT	mean CT	∆Ct=Ct（target gene）-Ct（Reference gene）	∆∆Ct=HG∆Ct-CON∆Ct	2^-∆∆Ct
1	TSC1	1	β-actin	CON	20.704	20.9475
					20.8319
					21.3066
				HG	19.7044	19.8637
					19.723
					20.1637
			TSC1	CON	21.4027	21.3536	0.406113
					21.3045
					21.3536
				HG	21.7512	21.6594	1.79573	1.38962	0.381666
					21.5932
					21.6339
		2	β-actin	CON	19.8578	20.0229
					20.188
					20.8823
				HG	19.5215	19.5868
					19.6521
					20.293
			TSC1	CON	21.3703	21.3332	1.31031
					21.3435
					21.2857
				HG	21.7583	21.7512	2.16439	0.854081	0.553218
					21.7574
					21.7379
		3	β-actin	CON	19.6365	19.8556
					20.0747
					20.7633
				HG	19.7534	19.7706
					19.7879
					20.2662
			TSC1	CON	20.526	20.5081	0.652527
					20.5239
					20.4744
				HG	20.6976	20.7695	0.998879	0.346352	0.786571
					20.8274
					20.7836
2	CDKN1B	1	β-actin	CON	19.8578	20.0229
					20.188
					20.8823
				HG	19.5215	19.5868
					19.6521
					20.293
			CDKN1B	CON	28.6899	28.8297	8.80685
					29.0145
					28.7848
				HG	28.289	28.6901	9.10332	0.29647	0.814242
					28.6848
					29.0966
		2	β-actin	CON	19.6365	19.8556
					20.0747
					20.7633
				HG	19.7534	19.7706
					19.7879
					20.2662
			CDKN1B	CON	29.5318	29.703	9.84741
					29.802
					29.7751
				HG	29.643	29.8112	10.0406	0.193158	0.874689
					29.8538
					29.9368
		3	β-actin	CON	20.704	20.9475
					20.8319
					21.3066
				HG	19.7044	19.8637
					19.723
					20.1637
			CDKN1B	CON	29.1043	29.2708	8.32329
					29.285
					29.4229
				HG	28.3684	28.2028	8.33913	0.0158354	0.989084
					28.1411
					28.099
3	MAPK1	1	β-actin	CON	20.5477	20.6173
					20.6177
					20.6866
				HG	20.4974	20.689
					20.6476
					20.9221
			MAPK1	CON	25.0092	24.9459	4.3286
					24.9352
					24.8934
				HG	24.9965	25.0685	4.37942	0.0508175	0.965389
					25.2201
					24.9888
		2	β-actin	CON	20.704	20.9475
					20.8319
					21.3066
				HG	19.7044	19.8637
					19.723
					20.1637
			MAPK1	CON	25.9351	26.052	5.10447
					26.2621
					25.9586
				HG	25.43	25.3374	5.47373	0.369258	0.774181
					25.3211
					25.2611
		3	β-actin	CON	19.8578	20.0229
					20.188
					20.8823
				HG	19.5215	19.5868
					19.6521
					20.293
			MAPK1	CON	25.7463	25.7443	5.72144
					25.7424
					25.1438
				HG	25.9627	25.8561	6.26929	0.547853	0.684037
					25.7162
					25.8894
		4	β-actin	CON	19.5811	19.825
					19.7053
					20.1886
				HG	19.6763	19.999
					19.9321
					20.3887
			MAPK1	CON	24.9778	25.0483	5.22327
					25.0558
					25.1112
				HG	25.1781	25.165	5.16594	-0.0573235	1.04053
					25.1634
					25.1535
4	FOXO3	1	β-actin	CON	20.5477	20.6173
					20.6177
					20.6866
				HG	20.4974	20.689
					20.6476
					20.9221
			FOXO3	CON	25.7561	25.8483	5.23099
					25.821
					25.9679
				HG	25.3962	25.4264	4.73732	-0.493669	1.40802
					25.4361
					25.4469
		2	β-actin	CON	20.704	20.9475
					20.8319
					21.3066
				HG	19.7044	19.8637
					19.723
					20.1637
			FOXO3	CON	27.2042	26.9848	6.03732
					26.9587
					26.7915
				HG	25.9061	25.8188	5.95507	-0.0822544	1.05867
					25.7744
					25.7757
		3	β-actin	CON	19.5811	19.825
					19.7053
					20.1886
				HG	19.6763	19.999
					19.9321
					20.3887
			FOXO3	CON	26.4861	26.3936	6.56864
					26.4051
					26.2897
				HG	26.4532	26.4634	6.46439	-0.104255	1.07494
					26.5016
					26.4355
5	RAF1	1	β-actin	CON	20.5477	20.6173
					20.6177
					20.6866
				HG	20.4974	20.689
					20.6476
					20.9221
			RAF1	CON	25.119	25.0068	4.38948
					24.8996
					25.0018
				HG	25.5699	25.643	4.95391	0.564432	0.676222
					25.7798
					25.5791
		2	β-actin	CON	20.704	20.9475
					20.8319
					21.3066
				HG	19.7044	19.8637
					19.723
					20.1637
			RAF1	CON	25.1364	25.0867	4.13918
					25.037
					25.7112
				HG	24.9703	24.9339	5.07023	0.931045	0.524478
					24.8958
					24.9357
		3	β-actin	CON	19.8578	20.0229
					20.188
					20.8823
				HG	19.5215	19.5868
					19.6521
					20.293
			RAF1	CON	25.3147	25.2966	5.27367
					25.2784
					25.9446
				HG	25.1532	25.4843	5.89745	0.62378	0.648968
					25.4595
					25.84
		4	β-actin	CON	19.6365	19.8556
					20.0747
					20.7633
				HG	19.7534	19.7706
					19.7879
					20.2662
			RAF1	CON	25.1122	25.1611	5.30554
					25.21
					25.9301
				HG	25.8085	25.6218	5.85116	0.545622	0.685096
					25.6412
					25.4156
6	DAPK1	1	β-actin	CON	20.5477	20.6173
					20.6177
					20.6866
				HG	20.4974	20.689
					20.6476
					20.9221
			DAPK1	CON	27.7137	27.7311	7.11375
					27.7578
					27.7218
				HG	28.6607	28.6031	7.91408	0.800321	0.574221
					28.5904
					28.5583
		2	β-actin	CON	20.704	20.9475
					20.8319
					21.3066
				HG	19.7044	19.8637
					19.723
					20.1637
			DAPK1	CON	29.1192	28.9629	8.01541
					28.9781
					28.7914
				HG	28.4306	28.4702	8.60646	0.59105	0.66386
					28.2328
					28.7471
		3	β-actin	CON	19.8578	20.0229
					20.188
					20.8823
				HG	19.5215	19.5868
					19.6521
					20.293
			DAPK1	CON	29.0134	29.0364	9.01354
					29.0071
					29.0888
				HG	28.6369	28.5136	8.92676	-0.0867758	1.06199
					28.6949
					28.2089
		4	β-actin	CON	19.5811	19.825
					19.7053
					20.1886
				HG	19.6763	19.999
					19.9321
					20.3887
			DAPK1	CON	29.7107	29.6076	9.78261
					29.5616
					29.5505
				HG	28.8761	28.8909	8.8918	-0.890811	1.85422
					28.6238
					29.1727
		5	β-actin	CON	19.6365	19.8556
					20.0747
					20.7633
				HG	19.7534	19.7706
					19.7879
					20.2662
			DAPK1	CON	28.7955	29.1283	9.2727
					29.1328
					29.4565
				HG	28.7487	28.6943	8.92371	-0.348982	1.27366
					28.6399
					27.6803
7	RB1	1	β-actin	CON	20.704	20.9475
					20.8319
					21.3066
				HG	19.7044	19.8637
					19.723
					20.1637
			RB1	CON	26.4017	26.1703	5.22278
					26.0152
					26.0938
				HG	26.0259	26.1033	6.23958	1.0168	0.494212
					26.0639
					26.2201
		2	β-actin	CON	19.8578	20.0229
					20.188
					20.8823
				HG	19.5215	19.5868
					19.6521
					20.293
			RB1	CON	26.1982	26.1948	6.1719
					25.9666
					26.4195
				HG	26.8093	26.9291	7.34225	1.17035	0.444312
					27.0745
					26.9034
		3	β-actin	CON	21.2784	21.3546
					21.5901
					21.1952
				HG	24.0442	25.4218
					25.2187
					25.6248
			RB1	CON	25.3745	25.4212	4.06664
					25.6627
					25.2264
				HG	30.7193	30.4116	4.98985	0.923206	0.527336
					30.3015
					30.2141
8	MAPK3	1	β-actin	CON	20.5477	20.6173
					20.6177
					20.6866
				HG	20.4974	20.689
					20.6476
					20.9221
			MAPK3	CON	25.7307	25.6984	5.08107
					25.5675
					25.797
				HG	26.4583	26.4342	5.74517	0.664099	0.631083
					26.5223
					26.3221
		2	β-actin	CON	20.704	20.9475
					20.8319
					21.3066
				HG	19.7044	19.8637
					19.723
					20.1637
			MAPK3	CON	26.7766	26.7219	5.77444
					26.8166
					26.5727
				HG	26.195	26.3588	6.49513	0.72069	0.606807
					26.3204
					26.5611
		3	β-actin	CON	19.6365	19.8556
					20.0747
					20.7633
				HG	19.7534	19.7706
					19.7879
					20.2662
			MAPK3	CON	26.4019	25.7861	5.93053
					25.706
					25.8662
				HG	25.6511	26.8652	7.09457	1.16404	0.446262
					26.8728
					26.8576
9	ITPR1	1	β-actin	CON	20.704	20.9475
					20.8319
					21.3066
				HG	19.7044	19.8637
					19.723
					20.1637
			ITPR1	CON	28.4474	28.3461	7.39857
					28.4355
					28.1553
				HG	29.1585	28.7142	8.85046	1.45189	0.365543
					28.3803
					28.6038
		2	β-actin	CON	19.8578	20.0229
					20.188
					20.8823
				HG	19.5215	19.5868
					19.6521
					20.293
			ITPR1	CON	28.0048	27.8133	7.79039
					27.6402
					27.7949
				HG	28.5358	28.4965	8.90969	1.1193	0.460317
					28.5166
					28.4371
		3	β-actin	CON	19.6365	19.8556
					20.0747
					20.7633
				HG	19.7534	19.7706
					19.7879
					20.2662
			ITPR1	CON	27.8759	27.7052	7.84961
					27.609
					27.6306
				HG	29.0025	28.206	8.43542	0.585815	0.666273
					28.0192
					28.3929
10	BCL2L1	1	β-actin	CON	21.2784	21.3546
					21.5901
					21.1952
				HG	24.0442	25.4218
					25.2187
					25.6248
			BCL2L1	CON	23.8774	23.9072	2.55259
					23.937
					24.7387
				HG	27.7749	27.7863	2.36453	-0.188055	1.13923
					27.8292
					27.7548
		2	β-actin	CON	19.5811	19.825
					19.7053
					20.1886
				HG	19.6763	19.999
					19.9321
					20.3887
			BCL2L1	CON	23.9643	23.6823	3.85727
					23.5263
					23.5562
				HG	23.3068	23.1101	3.1111	-0.746175	1.67734
					22.9593
					23.0644
		3	β-actin	CON	19.6365	19.8556
					20.0747
					20.7633
				HG	19.7534	19.7706
					19.7879
					20.2662
			BCL2L1	CON	22.4326	23.1248	3.26922
					23.2402
					23.0094
				HG	22.4162	22.7868	3.01618	-0.253042	1.19172
					22.8192
					23.1251
